# Supplementary material for: Effect of Triazole Fungicides Titul Duo and Vintage on the Development of Pea (Pisum sativum L.) Symbiotic Nodules
Source: Int J Mol Sci. 2023 May 12;24(10):8646. doi: 10.3390/ijms24108646 (PMC10217885; doi:10.3390/ijms24108646)
Supplement: Supplementary file 1 [file ijms-24-08646-s001.zip]

Archive with 2 entries (2 files):
- Supplementary Table S1.xlsx
- Supplementary_Gorshkov.pdf
