# Supplementary material for: Effect of Triazole Fungicides Titul Duo and Vintage on the Development of Pea (Pisum sativum L.) Symbiotic Nodules
Source: Int J Mol Sci. 2023 May 12;24(10):8646. doi: 10.3390/ijms24108646 (PMC10217885; doi:10.3390/ijms24108646)
Supplement: Supplementary file 1 [file ijms-24-08646-s001.zip › Supplementary Table S1.xlsx]

## Sheet: fungicide_transcriptome_DEGs
	Gene	log2FoldChange	Annotation	BlastX result
1	Psat1g161880	1.904224	Glycosyl hydrolases family 17	Q03467.1 RecName: Full=Glucan endo-1,3-beta-glucosidase; AltName: Full=(1->3)-beta-glucan endohydrolase; Short=(1->3)-beta-glucanase; AltName: Full=Beta-1,3-endoglucanase; Flags: Precursor AAA33648.1 beta-1,3-glucanase [Pisum sativum]
2	Psat4g184120	1.837672	Domain of unknown function	GAU28771.1 hypothetical protein TSUD_357560 [Trifolium subterraneum]
3	Psat4g220200	1.735151	SAM dependent carboxyl methyltransferase	AAO27257.1 putative S-adenosyl-L-methionine:salicylic acid carboxyl methyltransferase [Pisum sativum]
4	Psat5g037640	1.660188	Zinc finger C-x8-C-x5-C-x3-H type (and similar)	XP_003603107.1 zinc finger CCCH domain-containing protein 20 [Medicago truncatula] AES73358.1 zinc finger CCCH domain protein [Medicago truncatula]
5	Psat1g206160	1.622435	Aluminium induced protein	XP_003593529.1 stem-specific protein TSJT1 [Medicago truncatula] AES63780.1 stem-specific TSJT1-like protein [Medicago truncatula]
6	Psat3g007040	1.594097	Barwin family	PNY04568.1 chitinase/Hevein/PR-4/Wheatwin2 [Trifolium pratense] PNY04686.1 chitinase/Hevein/PR-4/Wheatwin2 [Trifolium pratense]
7	Psat3g007160	1.391895	Basic leucine-zipper C terminal	AFK34644.1 unknown [Medicago truncatula]
8	Psat5g101720	1.376873	2OG-Fe(II) oxygenase superfamily	AOD74918.1 1-aminocyclopropane-1-carboxylate oxidase 2 [Pisum sativum]
9	Psat2g137160	1.311192	NAD(P)H-binding	XP_003612872.1 cinnamoyl-CoA reductase-like SNL6 [Medicago truncatula] AES95830.1 cinnamoyl-CoA reductase-like protein [Medicago truncatula]
10	Psat3g077960	1.222686	Methyltransferase domain	GAU17900.1 hypothetical protein TSUD_330260 [Trifolium subterraneum]
11	Psat0s3074g0040	1.212152	Multicopper oxidase	ABC59623.1 putative copper ion-binding laccase [Pisum sativum]
12	Psat6g021760	1.137839	Intracellular membrane-bounded organelle	XP_004498864.1 PREDICTED: uncharacterized protein LOC101497076 [Cicer arietinum]
13	Psat0s772g0080	1.094150	NADH:flavin oxidoreductase / NADH oxidase family	GAU18881.1 hypothetical protein TSUD_228710 [Trifolium subterraneum]
14	Psat7g120680	0.970849	Embryonic development ending in seed dormancy	XP_003608052.1 CCG-binding protein 1 isoform X1 [Medicago truncatula] AES90249.1 maternal effect embryo arrest protein, putative [Medicago truncatula]
15	Psat5g269120	0.967008	Wound-induced protein	KEH39040.1 wound-responsive family protein [Medicago truncatula]
16	Psat2g177040	0.955008	Major intrinsic protein	XP_004511697.1 PREDICTED: probable aquaporin TIP2-2 [Cicer arietinum]
17	Psat1g213200	0.914768	Cysteine-rich secretory protein family	PNX60780.1 pathogenesis-related protein 2 [Trifolium pratense]
18	Psat1g168920	0.889228	Peroxidase	BAD97436.1 peroxidase [Pisum sativum]
19	Psat2g181920	0.814354	Thaumatin family	PNX71133.1 osmotin-like protein OSM34 [Trifolium pratense]
20	Psat5g103560	0.757571	Aldo-keto reductase signature	XP_003601570.1 NAD(P)H-dependent 6'-deoxychalcone synthase [Medicago truncatula] AES71821.1 aldo/keto reductase family oxidoreductase [Medicago truncatula]
21	Psat2g003880	0.723737	Aldo-keto reductase signature	XP_004491605.1 PREDICTED: NAD(P)H-dependent 6'-deoxychalcone synthase [Cicer arietinum]
22	Psat2g003920	0.706416	Aldo-keto reductase signature	XP_004491605.1 PREDICTED: NAD(P)H-dependent 6'-deoxychalcone synthase [Cicer arietinum]
23	Psat3g021360	0.704809	Histidine kinase- + DNA gyrase B- + and HSP90-like ATPase	AAB94773.1 ERS-like ethylene receptor [Pisum sativum]
24	Psat5g299920	0.670134	ABC-2 type transporter	XP_024632994.1 pleiotropic drug resistance protein 1 isoform X3 [Medicago truncatula]
25	Psat1g048160	0.589348	Unknown gene	XP_004513060.1 PREDICTED: programmed cell death protein 4-like [Cicer arietinum]
26	Psat4g224320	0.586758	Plastocyanin-like domain	XP_013443840.1 mavicyanin [Medicago truncatula] KEH17865.1 plastocyanin-like domain protein [Medicago truncatula]
27	Psat2g030680	0.547425	Polyketide cyclase / dehydrase and lipid transport	GAU18138.1 hypothetical protein TSUD_248390 [Trifolium subterraneum]
28	Psat1g168960	0.536297	Peroxidase	BAD97436.1 peroxidase [Pisum sativum]
29	Psat7g126280	0.519416	O-methyltransferase	Q40313.1 RecName: Full=Caffeoyl-CoA O-methyltransferase; AltName: Full=Trans-caffeoyl-CoA 3-O-methyltransferase; Short=CCoAMT; Short=CCoAOMT 1SUI_A Chain A, Alfalfa Caffeoyl Coenzyme A 3-o-methyltransferase 1SUI_B Chain B, Alfalfa Caffeoyl Coenzyme A 3-o-methyltransferase 1SUI_C Chain C, Alfalfa Caffeoyl Coenzyme A 3-o-methyltransferase 1SUI_D Chain D, Alfalfa Caffeoyl Coenzyme A 3-o-methyltransf…
30	Psat7g263240	0.460003	DnaJ domain	ADL32213.1 DnaJ (chloroplast) [Pisum sativum] ADL32215.1 DnaJ (chloroplast) [Pisum sativum]
31	Psat4g224280	0.412361	Plastocyanin-like domain	XP_013443840.1 mavicyanin [Medicago truncatula] KEH17865.1 plastocyanin-like domain protein [Medicago truncatula]
32	Psat3g194360	0.371834	Transmembrane amino acid transporter protein	XP_024627242.1 amino acid transporter AVT6A [Medicago truncatula] AES77822.1 transmembrane amino acid transporter family protein [Medicago truncatula]
33	Psat0s2492g0040	0.327451	Pollen proteins Ole e I like	XP_024629073.1 extensin-2 isoform X2 [Medicago truncatula]
34	Psat6g202040	0.309887	ATP-sulfurylase	XP_004496657.1 PREDICTED: ATP sulfurylase 1, chloroplastic [Cicer arietinum]
35	Psat0ss5882g0160	-1.022564	UDP-glucoronosyl and UDP-glucosyl transferase	GAU26052.1 hypothetical protein TSUD_225140 [Trifolium subterraneum]
36	Psat7g118080	-0.875476	Cytochrome P450	AAQ10282.2 isoflavone synthase [Pisum sativum]
37	Psat0s1837g0040	-0.818001	Zinc-finger of the FCS-type + C2-C2	XP_013457550.1 uncharacterized protein LOC25493566 [Medicago truncatula] AFK39199.1 unknown [Medicago truncatula] KEH31581.1 ethphon-induced protein [Medicago truncatula]
38	Psat7g140160	-0.789491	BZIP transcription factor	XP_003606980.1 bZIP transcription factor 11 [Medicago truncatula] AES89177.1 BZIP transcription factor bZIP124 [Medicago truncatula]
39	Psat1g029680	-0.756865	NUDIX domain	XP_003619856.1 nudix hydrolase 18, mitochondrial [Medicago truncatula] AES76074.1 nudix hydrolase-like protein [Medicago truncatula] AFK34504.1 unknown [Medicago truncatula]
40	Psat1g162120	-0.756137	Plant invertase/pectin methylesterase inhibitor	XP_003594702.1 cell wall / vacuolar inhibitor of fructosidase 1 [Medicago truncatula] ABN09094.1 Pectinesterase inhibitor [Medicago truncatula] AES64953.1 plant invertase/pectin methylesterase inhibitor [Medicago truncatula]
41	Psat5g216680	-0.734081	Dirigent-like protein	XP_004511259.1 PREDICTED: dirigent protein 21 [Cicer arietinum]
42	Psat7g116800	-0.711549	Protein of unknown function (DUF2775)	CEQ38272.1 specific tissue protein 5 [Medicago truncatula]
43	Psat5g216760	-0.701675	Dirigent-like protein	XP_004511258.1 PREDICTED: dirigent protein 21-like [Cicer arietinum]
44	Psat5g206240	-0.696837	Unknown gene	PNX76024.1 hypothetical protein L195_g031969, partial [Trifolium pratense]
45	Psat7g248760	-0.682149	Dirigent-like protein	GAU13894.1 hypothetical protein TSUD_262210 [Trifolium subterraneum]
46	Psat7g125960	-0.658551	UDP-glucoronosyl and UDP-glucosyl transferase	XP_013456871.1 scopoletin glucosyltransferase [Medicago truncatula] KEH30902.1 flavonoid glucosyltransferase [Medicago truncatula]
47	Psat5g206120	-0.629811	Unknown gene	PNX76024.1 hypothetical protein L195_g031969, partial [Trifolium pratense]
48	Psat5g206160	-0.600009	Unknown gene	PNX76024.1 hypothetical protein L195_g031969, partial [Trifolium pratense]
49	Psat5g210480	-0.579123	Unknown gene	PNX68612.1 hypothetical protein L195_g056265 [Trifolium pratense]
50	Psat5g247320	-0.577342	Wound-induced protein	XP_013464784.1 uncharacterized protein LOC25488438 [Medicago truncatula] KEH38819.1 wound-responsive family protein [Medicago truncatula]
51	Psat5g004800	-0.496496	Dehydrin	CAA78515.1 dehydrin-cognate [Pisum sativum]
52	Psat1g004960	-0.495158	Cellulose synthase	XP_003598036.1 cellulose synthase-like protein G3 [Medicago truncatula] AES68287.1 cellulose synthase-like protein D3 [Medicago truncatula]
53	Psat2g131920	-0.414915	Cytochrome P450	XP_003614135.1 cytochrome P450 78A5 [Medicago truncatula] XP_024640369.1 cytochrome P450 78A5 [Medicago truncatula] AES97093.1 cytochrome P450 family protein [Medicago truncatula]
54	Psat0s2720g0080	-0.320257	Carbonic anhydrase	AES71524.1 carbonic anhydrase family protein [Medicago truncatula]
55	Psat1g101880	-0.301347	ABA/WDS induced protein	XP_013451861.1 abscisic stress-ripening protein 1 [Medicago truncatula] KEH25889.1 ABA/WDS induced protein [Medicago truncatula]
